# Supplementary material for: Mulberry (Morus alba L.) Fruit Extract Ameliorates Inflammation via Regulating MicroRNA-21/132/143 Expression and Increases the Skeletal Muscle Mitochondrial Content and AMPK/SIRT Activities
Source: Antioxidants (Basel). 2021 Sep 13;10(9):1453. doi: 10.3390/antiox10091453 (PMC8468054; doi:10.3390/antiox10091453)
Supplement: Supplementary file 1 [file antioxidants-10-01453-s001.zip]

Archive with 1 entries (1 files):
- antioxidants-1341396-supplementary.pdf
